# Supplementary material for: Exclusive Association of p53 Mutation with Super-High Methylation of Tumor Suppressor Genes in the p53 Pathway in a Unique Gastric Cancer Phenotype
Source: PLoS One. 2015 Oct 8;10(10):e0139902. doi: 10.1371/journal.pone.0139902 (PMC4598091; doi:10.1371/journal.pone.0139902)
Supplement: S1 Table — (XLSX) [file pone.0139902.s004.xlsx]

## Sheet: Sheet3
S1 Table. Q-MSP production and sequence of primers and fluorescent probe
Gene	Forward primer (5'>3')	Fluorescent probe (5'>3')	Reverse primer (5'>3')
PGP9.5	CGGCGAGTGAGATTGTAAGGTT	HEX-TTCGGTCGTATTATTTCGCGTTGCGTAC-BHQ1	GAACGATCGCGACCAAATAAATAC
NMDAR2B	TATTGGGAGTACGTAGATTTGATCG	ROX-CGCCGTATTTATCGCCCGTCCCGTA-BHQ2	CAAAATACAAATACCCCGCTAACC
CCNA1	TTGCGTAGTTTCGAGGATTTC	HEX-CCTCTAACGTCTCCTACGCGACC-BHQ1	ACCCGTTCTCCCAACAAC
DAPK	GATTTGGAGCGAATTGTTGCGTTT	CY5-TCTCCGTTACCCGACCGACCCGAC-BHQ3	ATCCCCAAAACCACATTCCTAACG
β-actin	TGGTGATGGAGGAGGTTTAGTAAGT	FAM-ACCACCACCCAACACACAATAACAAACACA-BHQ1	AACCAATAAAACCTACTCCTCCCTTAA
Q-MSP was done at 95℃ for 3 min followed by 45 cycles at 95℃for 20 sec, 60℃ for 30 sec, and 72℃ for 30 sec, in a 25 μl reaction volume containing 100 ng treated DNA, 300 nmol/l each primer, 200 nmol/l fluorescent probe, and 12.5 μl iQTM Multiplex Powermix.
