# Supplementary material for: Exclusive Association of p53 Mutation with Super-High Methylation of Tumor Suppressor Genes in the p53 Pathway in a Unique Gastric Cancer Phenotype
Source: PLoS One. 2015 Oct 8;10(10):e0139902. doi: 10.1371/journal.pone.0139902 (PMC4598091; doi:10.1371/journal.pone.0139902)
Supplement: S2 Table — (XLSX) [file pone.0139902.s005.xlsx]

## Sheet: data
S2 Table. Clinical raw datas which were coded
No.	Duration of life (month)	Survival (+: 1)	Duration of recurrence (month)	Recurrence (+: 0)	Age (<67: 0)	Gender	Location	Depth	T(14)	N(14)	Stage(14)	Histology	INF	ly	v	p53 status	pre CEA	pre CA19-9	Recurrent site	PGP9.5/b actin x100 T	PGP9.5/b actin x100 N	NMDAR2B/b actin x100 T	NMDAR2B/b actin x100 N	CCNA1/b actin x100 T	CCNA1/b actin x100 N	DAPK1/b actin x100 T	DAPK1/b actin x100 N		Age	Operation	Node dissection	Metastatic lymph node ratio	Detail of p53 status	pre CEA	pre CA19-9
1	14	1	14	1	0	M	L	mp	2	3	ⅢA	por	g	3	1	mut	0	0		12.2132	2.86439	36.3697	57.0754	40.0006	60.7131	0.813755	2.88832		53	DGR	D2	7/25	exon8	0.4	2
2	23	1	23	1	0	M	U	ss	3	2	ⅢA	tub2	g	2	3	mut	0	0		4.08383	4.12715	14.9457	25.0926	31.3242	15.1891	0	0		63	TGR	D2	6/17	exon6	1.4	32
3	52	0	52	1	1	M	L	se	4a	2	ⅢB	por	g	3	1	mut	0	0		6.64538	8.29727	67.5203	58.2502	50.762	56.3268	0.619916	5.86308		81	DGR	D1	6/19	exon6	1.3	2
4	11	0	4	0	1	M	M	se	4a	3	ⅢC	tub2	b	3	3	mut	0	0	distant organ	4.51238	4.36703	2.6354	6.94375	47.0273	12.1737	0	1.85543		69	TGR	D2	15/76	exon7	2.5	2
5	10	0	7	0	0	M	M	se	4a	3	ⅢC	por	b	3	2	mut	0	0	lymph node	44.5961	1.85811	22.986	27.8226	132.258	2.2123	0	1.56753		45	TGR	D2	22/40	exon6	0.8	35
6	79	1	79	1	0	M	U	se	4a	3	ⅢC	por	g	2	1	mut	0	0		9.39984	3.88291	30.4706	34.3844	35.6978	10.1309	0	8.13086		51	TGR	D2	7/59	exon6	0.5	2
7	73	1	73	1	1	F	L	se	4a	2	ⅢB	por	g	1	3	mut	0	0		8.55289	46.5722	23.4402	43.7131	25.621	164.803	0	0		68	TGR	D1+α	4/9	exon8	1.5	2.6
8	59	1	36	0	0	M	U	se	4a	3	ⅢC	por	g	3	2	mut	0	0	anastomosis	12.1602	3.6416	59.7588	70.3865	65.4116	12.4314	0.0282797	5.71445		65	TGR	D1+β	20/55	exon5	4	15.3
9	27	0	10	0	1	M	U	mp	2	3	ⅢA	tub2	b	1	1	mut	0	0	lymph node	2.79681	7.57607	37.59	73.2192	31.69	17.3319	0	1.91487		68	TGR	D1+β	7/40	exon8	2.2	27.6
10	45	1	45	1	1	M	M	se	4a	2	ⅢB	por	b	2	3	mut	1	0		3.16905	2.59556	69.6593	58.5191	12.1461	7.02832	0.161412	9.51395		71	TGR	D1	3/8	exon8	7.2	16.3
11	25	1	25	1	0	M	L	se	4a	3	ⅢC	por	g	2	2	mut	0	1		4.6858	9.72867	108.848	156.036	50.8942	71.8247	1.87808	0		59	TGR	D2	13/38	exon5	3.3	38.8
12	43	1	43	1	1	M	U	ss	3	2	ⅢA	por	b	3	1	mut	0	0		0.357437	3.45964	87.6485	99.5899	50.2798	22.2508	3.64863	20.1122		67	TGR	D2	6/47	exon7	4.1	1
13	46	1	46	1	1	F	L	mp	2	3	ⅢA	por	b	3	2	mut	1	0		1.39173	3.05812	105.589	62.2678	33.478	15.6527	6.25464	43.5444		67	DGR	D2	12/47	exon8	6.6	5.1
14	45	1	45	1	0	M	L	ss	3	2	ⅢA	tub1	b	1	2	mut	0	0		0.893367	8.3227	65.9272	129.624	51.4623	30.7049	0.148319	5.05912		61	DGR	D1+β	4/16	exon7	1	6
15	45	1	45	1	0	M	M	se	4a	3	ⅢC	por	g	2	2	mut	0	0		6.72836	1.40624	132.204	104.931	46.8201	11.5511	24.7984	27.0851		66	TGR	D2	9/52	exon5	3.1	25.3
16	45	1	45	1	1	F	M	se	4a	3	ⅢC	por	b	1	2	mut	0	0		34.1174	8.60781	82.268	73.0144	42.0816	54.0762	35.5083	6.54562		78	TGR	D2	8/58	exon9	0.9	9.4
17	13	1	13	1	1	M	M	mp	2	1	ⅡA	por	g	3	2	mut	0	0		18.7331	30.0252	32.1795	44.2604	61.6988	29.4363	2.1477	54.3726		77	TGR	D2	2/30	exon6	3.4	7.5
18	38	1	38	1	1	M	U	se	4a	1	ⅢA	tub2	b	1	0	mut	0	0		7.71677	12.4313	55.0218	68.682	20.9448	38.2301	0.821424	4.77547		70	TGR	D1+β	1/41	exon8	1.8	10.3
19	11	0	11	1	1	M	U	ss	3	1	ⅡB	tub2	g	3	2	mut	0	0		21.2912	40.8372	136.161	99.0042	103.48	87.0424	1.34684	0.124377		71	TGR	D2	1/18	exon7	1.4	22.3
20	42	1	42	1	1	M	L	se	4a	2	ⅢB	por	g	3	2	mut	0	0		17.9968	9.08886	32.1466	42.5371	45.1439	31.9164	7.11756	10.0342		72	DGR	D2	6/26	exon6	1.2	9.7
21	21	0	6	0	1	M	U	se	4a	3	ⅢC	por	a	2	1	mut	1	0	lymph node	10.903	1.94578	99.3381	106.038	31.1416	19.7157	0.876855	29.5728		75	TGR	D2	15/25	exon6	181	1
22	30	1	24	0	1	M	M	se	4a	2	ⅢB	tub2	a	2	3	mut	0	0	distant organ	0.721218	3.60573	49.9844	67.9664	33.8921	11.5211	0.975411	1.36656		70	DGR	D1+α	6/25	exon6	2.3	1
23	39	1	39	1	1	M	M	se	4a	2	ⅢB	tub2	b	2	2	mut	0	0		41.7837	16.6272	3.9073	98.7724	64.7706	52.5547	0.865822	0.6178		68	TGR	D2	3/65	exon8	1.1	4.5
24	36	1	36	1	0	M	M	mp	2	1	ⅡA	tub2	b	2	2	mut	0	0		41.5467	16.2201	104.612	112.646	130.447	54.1102	0.8298	9.69154		61	TGR	D2	2/82	exon5	2.8	10.6
25	35	1	35	1	1	M	M	mp	2	1	ⅡA	por	b	0	1	mut	0	0		0.992448	4.53262	39.6021	107.542	44.8744	25.9743	0.928547	8.17197		78	DGR	D2	0.5	exon6	1	5.4
26	14	1	14	1	1	M	L	se	4a	0	ⅡB	tub2	b	1	2	mut	0	0		8.30734	4.31527	87.9284	140.228	44.8012	18.2433	1.37881	27.937		79	DGR	D2	0/32	exon8	3.3	25.6
27	14	1	14	1	0	M	M	se	4a	1	ⅢA	tub2	g	3	3	mut	0	0		37.8405	6.98355	163.313	189.589	70.8974	31.674	6.86405	10.4477		66	DGR	D2	1/43	exon8	1.6	20.8
28	27	1	6	0	1	M	M	se	4a	2	ⅢB	tub1	g	1	3	mut	0	0	peritoneum	48.1114	75.6799	135.953	146.746	59.2239	67.2143	7.53556	33.8282		74	DGR	D2	6/61	exon6	3	5.3
29	7	0	5	0	1	M	M	se	4a	2	ⅢB	AFP	b	1	3	mut	1	1	distant organ	3.60576	44.4882	75.9517	69.4863	5.51821	32.4605	89.7942	1.63953		75	DGR	D2	4/24	exon6	39.3	183
30	24	1	24	1	0	M	U	se	4a	0	ⅡB	tub2	b	0	3	mut	0	0		21.473	12.2795	112.44	124.005	49.3461	42.0525	18.6104	18.4955		65	TGR	D2	0/21	exon8	2	2.4
31	24	1	24	1	1	M	U	mp	2	1	ⅡA	por	g	2	1	mut	0	0		12.3187	13.1624	87.669	62.2569	21.7328	39.2635	5.83363	11.05		68	TGR	D2	2/34	exon7	4.4	1
32	21	1	21	1	0	F	L	ss	3	2	ⅢA	por	g	3	0	mut	0	0		6.22649	10.6062	149.805	218.548	7.59118	14.884	27.8099	36.458		64	DGR	D2	3/48	exon8	4.2	3.9
33	21	1	21	1	0	M	M	mp	2	3	ⅢA	tub1	b	2	3	mut	1	0		10.1866	10.297	53.1998	87.6157	32.2124	1.22472	1.67265	22.3476		66	DGR	D2	9/62	exon7	48.2	10.8
34	18	1	18	1	1	M	M	ss	3	2	ⅢA	tub1	b	2	2	mut	1	0		15.0056	14.6799	140.226	106.583	10.1731	34.4709	47.8957	0		72	TGR	D2	6/74	exon7	10.4	19.8
35	21	1	21	1	0	M	M	ss	3	1	ⅡB	tub2	b	1	2	mut	0	0		27.8439	22.4191	133.519	115.874	33.5194	34.7257	0.271631	11.0952		61	DGR	D2	2/16	exon7	2.5	24.6
36	19	1	19	1	0	M	M	ss	3	1	ⅡB	tub2	g	3	1	mut	1	0		18.598	3.86445	129.062	201.237	121.276	30.1551	4.98062	5.18562		65	TGR	D2	1/39	exon7	5.4	21
37	19	1	15	0	1	M	M	se	4a	3	ⅢC	tub2	g	3	3	mut	0	0	lymph node	8.43905	2.09279	120.134	144.373	61.8099	15.1205	0.583204	32.5381		68	TGR	D2	7/31	exon5	4	29.1
38	17	1	17	1	0	M	U	se	4a	3	ⅢC	por	b	3	2	mut	0	1		26.9765	8.20909	122.63	244.67	36.7093	12.2435	10.5438	27.3125		64	TGR	D2	13/85	exon7	1.3	59.8
39	16	1	16	1	1	M	M	mp	2	3	ⅢA	tub2	b	2	1	mut	0	1		46.0618	11.1891	129.475	277.864	81.3755	94.0491	1.87502	23.8335		69	DGR	D2	7/28	exon5	2.6	75.3
40	14	1	14	1	0	M	M	ss	3	3	ⅢB	por	g	2	1	mut				35.592	4.36288	111.01	146.953	38.2973	15.7196	1.34007	27.4537		36	TGR	D1+β	12/44	exon5
41	13	1	13	1	1	M	M	ss	3	2	ⅢA	por	b	3	2	mut	0	0		1.68291	1.62867	132.931	157.93	76.203	47.6612	8.67876	12.8079		70	DGR	D2	5/48	exon5	2.7	11
42	7	0	6	0	1	M	U	se	4a	3	ⅢC	por	b	3	3	mut	0	0	distant organ	14.292	15.7781	93.9278	226.046	121.602	28.3998	0	94.5767		74	TGR	D1+β	10/56	exon5	2.1	35.6
43	10	1	10	1	0	M	L	ss	3	3	ⅢB	tub1	b	3	3	mut	0	1		11.3881	16.8167	120.529	162.705	48.5802	59.385	2.73689	1.84826		66	DGR	D2	13/46	exon7	2.7	297
44	9	1	9	1	0	M	M	ss	3	3	ⅢB	tub1	b	2	2	mut	0	0		2.22699	5.54704	103.988	133.673	36.1637	11.7182	15.8433	27.7161		59	TGR	D2	13/67	exon8	2.4	6.5
45	105	1	105	1	0	M	L	ss	3	1	ⅡB	por	a	1	0	wt	0	0		412.393	135.855	0	1.35616	190.462	43.3234	0	0		66	TGR	D2	2/51	wt	<5	27.6
46	107	1	107	1	0	M	M	mp	2	1	ⅡA	tub1	b	2	1	wt	0	0		20.865	39.2727	64.3449	79.0584	206.423	229.238	0.15225	1.7563		61	DGR	D2	1/25	wt	4	23
47	84	1	84	1	0	M	U	se	4a	2	ⅢB	por	a	2	1	wt	0	0		30.2141	34.4625	48.3506	23.6973	152.126	228.721	1.02664	2.87921		54	TGR	D2	6/43	wt	1	18
48	20	0	15	0	0	M	U	se	4a	2	ⅢB	tub1	b	2	3	wt	0	0	peritoneum	2.67077	14.4641	119.059	43.948	139.808	88.72	0	0.0587223		61	TGR	D2	3/60	wt	1	2
49	15	0	12	0	0	M	M	mp	2	3	ⅢA	por	g	2	3	wt	0	0	lymph node	24.9523	25.1265	97.5544	80.8798	123.323	161.579	3.52159	33.749		62	TGR	D2	7/28	wt	0.9	2
50	97	1	97	1	0	F	M	se	4a	0	ⅡB	por	g	1	1	wt	0	0		43.6897	10.0591	37.7521	63.411	108.995	61.8612	0.3518	15.1927		55	TGR	D2	0/86	wt	0.8	2
51	22	0	15	0	1	M	L	se	4a	3	ⅢC	tub2	b	3	3	wt	0	0	lymph node	83.8662	12.5216	31.6362	0	76.1257	5.12353	0.372521	0		68	DGR	D2	26/32	wt	0.5	<5
52	61	1	61	1	0	M	U	se	4a	1	ⅢA	por	b	1	0	wt	0	0		50.3974	4.29902	64.2586	0.0135118	31.4739	22.372	0.0163927	0		66	DGR	D2	1/45	wt	0.8	2
53	69	1	69	1	0	F	L	ss	3	2	ⅢA	por	g	2	0	wt	0	0		17.5304	2.81206	74.2049	0.0794441	31.4751	35.4957	3.68202	20.5993		52	DGR	D1+β	5/25	wt	0.3	3
54	88	1	88	1	0	F	M	se	4a	0	ⅡB	por	g	1	0	wt	0	0		40.1153	9.66942	57.1789	0.0787273	46.2657	65.5167	9.60957	42.3161		56	DGR	D2	0/60	wt	0.9	10
55	9	1	6	0	0	F	U	se	4a	3	ⅢC	por	g	3	0	wt	0	0	distant organ	14.432	8.20728	36.2337	0.0126264	40.2927	19.5999	0.182759	19.3243		65	TGR	D2	16/87	wt	2.2	7
56	37	0	18	0	0	F	U	se	4a	3	ⅢC	por	g	3	1	wt	0	0	peritoneum	3.20139	4.63772	26.6039	54.3626	42.4695	1.82804	12.3904	3.33017		59	TGR	D3	21/75	wt	0.4	3
57	84	1	84	1	0	F	U	se	4a	1	ⅢA	por	b	2	1	wt	0	0		76.492	2.6547	29.2683	30.2124	76.3339	5.96271	0	14.6747		47	TGR	D2	2/80	wt	0.6	2
58	14	0	5	0	1	M	L	se	4a	3	ⅢC	tub1	b	2	1	wt	0	0	lymph node	84.3494	9.93484	80.591	60.2536	56.7134	10.4777	0	23.0937		70	TGR	D2	8/42	wt	0.8	2
59	41	0	24	0	0	F	M	se	4a	3	ⅢC	por	g	2	1	wt	0	0	peritoneum	456.31	109.818	5.68953	0	19.4692	3.89387	5.45302	117.787		42	TGR	D2	14/62	wt	<0.5	16
60	65	0	54	0	1	M	U	se	4a	0	ⅡB	tub1	b	2	2	wt	0	0	peritoneum	4.46935	15.3515	59.9782	81.9861	33.4357	51.7586	13.1248	3.53133		68	TGR	D2	0/66	wt	2.5	2
61	82	1	82	1	0	F	M	ss	3	1	ⅡB	por	g	2	0	wt	0	0		33.414	16.8362	75.4956	70.2455	66.7295	36.0763	5.66651	40.8007		59	TGR	D2	1/69	wt	1.1	17
62	36	0	36	1	1	M	U	ss	3	2	ⅢA	por	g	1	1	wt	0	0		47.6449	31.3089	41.9727	74.6499	45.2859	87.0195	0	0		78	TGR	D2	5/27	wt	1	5
63	29	0	10	0	0	M	L	ss	3	2	ⅢA	por	b	2	3	wt	0	0	distant organ	9.97683	44.8651	70.018	64.2283	0.881363	42.7478	0	0		65	DGR	D2	4/31	wt	2.2	6
64	33	0	17	0	1	M	U	ss	3	1	ⅡB	sig	g	2	3	wt	0	0	lymph node	34.1298	44.2473	73.0437	84.3696	50.3984	67.5893	1.53917	20.2393		67	TGR	D2	2/62	wt	1.5	9
65	78	1	78	1	0	F	L	ss	3	3	ⅢB	por	g	1	0	wt	0	0		27.7831	25.3409	88.8781	75.8919	30.5649	62.2616	0	4.63559		52	DGR	D2	9/63	wt	0.5	2
66	12	0	10	0	1	M	U	se	4a	2	ⅢB	tub2	g	3	3	wt	0	0	lymph node	12.0555	91.6014	108.946	98.1535	42.175	21.5617	1.68486	12.4127		68	TGR	D2	3/51	wt	0.4	4
67	16	0	11	0	0	M	U	se	4a	3	ⅢC	por	g	3	2	wt	0	0	distant organ	30.8494	14.2521	96.4	92.8894	52.6118	80.3716	2.14777	15.0723		55	TGR	D2	13/44	wt	0.6	2
68	12	0	12	1	0	F	U	se	4a	2	ⅢB	por	g	3	1	wt	0	0		30.3095	78.0773	80.6987	126.884	38.1416	64.7884	4.34116	0.38991		66	TGR	D1	4/4	wt	3.8	21
69	51	0	8	0	1	M	U	se	4a	3	ⅢC	por	g	3	3	wt	0	0	peritoneum	21.831	16.69	63.9775	151.995	38.4419	8.32515	21.824	37.5049		72	TGR	D2	12/54	wt	0.6	9.9
70	37	1	37	1	0	M	L	ss	3	3	ⅢB	tub1	b	2	1	wt	0	0		72.8632	125.4	165.602	106.499	107.544	25.3106	0.0149943	1.19544		64	DGR	D2	9/87	wt	2.1	11.7
71	63	1	63	1	0	F	L	se	4a	2	ⅢB	tub1	b	2	3	wt	1	0		4.55436	17.585	65.0131	78.732	106.501	57.4801	2.27392	28.6635		57	DGR	D1+α	4/27	wt	5.1	9
72	61	1	61	1	0	F	M	se	4a	3	ⅢC	por	g	2	2	wt	0	0		20.0407	33.2457	71.0063	87.9609	101.046	64.7997	20.2427	17.3656		61	TGR	D2	9/61	wt	1.1	5.6
73	18	0	3	0	1	M	M	se	4a	3	ⅢC	tub2	g	3	3	wt	0	0	lymph node	54.59	24.384	69.8286	83.2226	79.452	35.9166	0	31.3434		74	TGR	D1	23/49	wt	4.3	19.8
74	52	0	26	0	0	M	M	se	4a	3	ⅢC	por	g	3	2	wt	0	0	lymph node	42.9461	20.7945	82.5236	76.1228	56.5837	22.591	1.95794	33.3558		62	TGR	D2	35/78	wt	2.3	25
75	59	1	59	1	1	M	U	se	4a	3	ⅢC	tub2	g	3	2	wt	0	0		34.4436	56.4751	40.0881	101.494	81.4467	52.9753	0.118367	13.9062		68	TGR	D2	9/70	wt	3	2
76	57	1	57	1	0	M	M	se	4a	3	ⅢC	muc	b	3	1	wt	0	1		15.7584	4.02422	69.1882	82.2536	72.51	48.1659	1.16832	4.79821		63	TGR	D1+β	12/122	wt	2.3	50.1
77	22	1	22	1	0	M	L	se	4a	2	ⅢB	por	g	2	2	wt	0	0		6.249	3.92948	67.9019	107.991	32.6352	8.46737	1.00949	12.0184		45	DGR	D2	5/66	wt	2.1	6.4
78	53	1	53	1	0	F	L	se	4a	1	ⅢA	por	g	2	2	wt	0	0		2.07906	12.6554	94.4692	96.4842	70.6861	10.0245	0.55235	0.097769		58	DGR	D2	2/31	wt	3.4	7.8
79	52	1	52	1	0	F	L	mp	2	2	ⅡB	por	g	1	0	wt	0	0		19.0472	18.278	105.776	97.6733	63.1976	108.49	11.7431	10.5954		64	DGR	D2	3/47	wt	1.2	35.3
80	27	0	9	0	0	F	M	se	4a	3	ⅢC	sig	g	3	1	wt	0	0	peritoneum	13.1595	7.18648	93.2821	99.8259	62.1639	33.9	0.00793901	36.1008		51	TGR	D2	52/70	wt	1.2	9.5
81	51	1	51	1	0	F	U	mp	2	3	ⅢA	por	g	3	1	wt	0	0		28.7371	17.4607	79.0741	103.975	41.8524	33.7634	3.97141	3.11325		62	TGR	D2	7/62	wt	0.6	6.3
82	50	1	50	1	1	M	L	ss	3	3	ⅢB	por	a	3	2	wt	0	0		64.2796	76.9983	87.974	78.2311	78.3292	58.1894	89.8967	17.6806		71	DGR	D2	7/36	wt	1.5	1
83	16	1	12	0	1	M	U	se	4a	3	ⅢC	por	a	3	1	wt			lymph node	44.7827	18.0659	94.466	139.187	75.452	9.58469	6.31541	19.1151		71	TGR	D1	11/17	wt
84	48	1	48	1	1	F	L	se	4a	2	ⅢB	por	b	3	3	wt	0	1		14.3609	21.11	79.7173	114.582	28.4453	54.4876	0.487041	24.3835		73	DGR	D2	4/56	wt	1.4	62.6
85	45	1	45	1	1	F	M	mp	2	3	ⅢA	tub2	b	3	3	wt	0	1		50.093	26.9901	32.7012	57.9592	46.5485	7.98764	6.06883	9.14137		79	TGR	D2	20/52	wt	3.7	996
86	48	1	48	1	1	F	L	se	4a	0	ⅡB	por	g	2	1	wt	1	0		8.76266	5.70408	61.627	36.78	26.0325	30.5082	5.04798	3.10045		76	DGR	D2	0/35	wt	6.1	1
87	48	1	48	1	1	M	U	se	4a	0	ⅡB	tub2	b	1	2	wt	0	0		2.00308	57.3292	48.4041	122.176	206.296	67.0984	0.154316	0		72	TGR	D2	0/41	wt	2.6	16.5
88	47	1	47	1	1	F	M	se	4a	1	ⅢA	por	g	1	2	wt	0	0		18.3792	9.39235	56.0215	32.9371	71.5931	55.2752	0	1.27822		72	TGR	D2	1/42	wt	2.4	29.8
89	20	1	18	0	1	M	U	se	4a	3	ⅢC	muc	g	3	3	wt	0	0	distant organ	5.65689	7.80731	56.647	63.7146	98.4592	25.9075	0	0.00222497		76	TGR	D2	14/40	wt	4.6	13.4
90	12	0	8	0	1	M	M	se	4a	1	ⅢA	por	g	1	1	wt	0	0	peritoneum	2.00654	16.0608	55.5187	70.0113	28.1659	42.1321	5.59231	20.9412		69	DGR	D1+α	1/56	wt	1.6	9.4
91	45	1	45	1	0	F	L	mp	2	3	ⅢA	por	g	3	0	wt	0	0		8.73796	1.19653	92.8029	64.6827	37.9281	8.21579	6.55597	6.11105		57	DGR	D1+β	10/72	wt	3.6	1
92	46	1	46	1	0	F	M	mp	2	1	ⅡA	por	g	1	1	wt	0	0		1.60798	1.08038	82.1025	93.2807	29.4154	13.3462	7.20239	11.2392		61	TGR	D2	1/56	wt	0.9	19.9
93	44	1	44	1	1	M	M	se	4a	0	ⅡB	tub2	b	1	1	wt	0	0		25.8836	7.09603	101.593	64.0743	95.7379	61.3936	2.26231	20.5011		79	TGR	D2	0/75	wt	2.5	24.2
94	20	0	6	0	1	F	L	se	4a	2	ⅢB	por	b	2	3	wt	0	0	lymph node	16.7296	1.80963	53.4047	64.7695	105.414	29.4679	0	14.6121		79	DGR	D2	5/59	wt	1.1	12.4
95	42	1	42	1	1	M	M	mp	2	1	ⅡA	por	g	2	1	wt	0	0		19.4295	14.7458	63.471	93.6183	49.3881	82.7146	8.82271	4.50627		69	DGR	D2	2/38	wt	2.9	9.9
96	43	1	43	1	1	M	U	se	4a	2	ⅢB	por	b	3	3	wt	0	0		33.132	5.09451	36.0732	38.116	40.2969	18.2008	52.2683	5.59038		68	TGR	D2	4/64	wt	1.2	6.5
97	43	1	31	0	0	M	L	ss	3	3	ⅢB	por	g	3	2	wt	1	0	distant organ	6.41933	8.48681	25.1271	54.8259	23.4097	47.0282	0	15.4441		64	DGR	D2	12/25	wt	5.5	6.4
98	43	1	43	1	0	M	U	se	4a	3	ⅢC	por	g	3	3	wt	0	0		17.1153	7.03657	51.3479	73.215	24.4095	23.6214	27.8166	27.5643		66	TGR	D2	13/73	wt	3.6	31.2
99	43	1	43	1	0	F	L	se	4a	1	ⅢA	por	g	1	2	wt	0	0		16.8233	3.7242	43.3125	79.0957	32.4539	6.8292	27.2849	28.5262		66	TGR	D2	1/71	wt	1.6	22.3
100	42	1	42	1	0	F	M	se	4a	2	ⅢB	por	g	3	1	wt	0	0		24.2735	29.7371	68.0536	62.0439	26.7642	15.3139	20.068	15.6539		66	TGR	D2	5/58	wt	2	8.1
101	36	1	36	1	0	F	M	ss	3	1	ⅡB	tub1	a	1	3	wt	0	0		29.5299	12.6405	28.932	58.0504	52.0378	37.1514	0.0168528	4.70593		63	TGR	D2	1/39	wt	1.4	9.6
102	42	1	42	1	1	M	L	se	4a	1	ⅢA	tub2	b	1	1	wt	0	0		2.07824	16.1026	76.2715	77.8117	47.4889	24.3276	3.34266	13.3598		70	DGR	D2	1/49	wt	2.3	6.6
103	40	1	40	1	1	M	M	se	4a	1	ⅢA	sig	g	1	1	wt	0	0		4.13889	29.385	31.6822	54.475	19.3753	26.8088	1.11118	5.50621		70	DGR	D1+β	1/29	wt	3.2	6.5
104	36	1	36	1	1	M	L	se	4a	3	ⅢC	por	g	2	1	wt	0	0		3.68039	9.87681	44.2413	64.8176	37.72	26.6366	0.0949106	23.9063		71	DGR	D2	7/28	wt	1.3	7.2
105	39	1	39	1	1	M	M	ss	3	3	ⅢB	por	g	3	3	wt	0	0		22.6159	25.7155	63.1246	34.1938	35.7414	56.6921	1.47407	4.28141		73	TGR	D2	32/94	wt	1.3	21.3
106	24	1	24	1	1	F	L	se	4a	0	ⅡB	por	a	0	1	wt	0	0		10.9784	36.1161	55.1574	83.3622	50.9458	64.0704	4.96506	0		82	DGR	D1+β	0/65	wt	3	28.1
107	36	1	36	1	0	M	M	se	4a	3	ⅢC	tub2	b	3	3	wt	0	0		1.14507	5.28979	65.2503	79.5075	123.157	33.6388	0	0.178247		54	DGR	D2	15/30	wt	4.7	18.5
108	36	1	36	1	0	M	U	se	4a	3	ⅢC	muc	g	3	1	wt	1	1		13.7123	3.3572	134.534	54.2603	74.8141	49.9406	0.986571	7.2451		65	TGR	D2	31/47	wt	8.6	844
109	36	1	36	1	0	M	L	se	4a	3	ⅢC	sig	g	2	1	wt	0	0		39.1997	1.82442	77.1979	110.965	37.52	24.1696	0.000845223	15.0085		55	DGR	D2	11/57	wt	1.3	27.9
110	33	1	33	1	1	M	M	se	4a	0	ⅡB	tub2	a	1	2	wt	0	0		17.7961	33.5279	40.233	109.98	177.901	100.438	0	0.0159082		79	TGR	D2	0/31	wt	2.3	2.5
111	16	1	16	1	1	M	U	mp	2	1	ⅡA	tub2	b	2	2	wt	0	0		3.27558	4.70808	70.7231	100.248	55.5217	13.2816	0	16.6242		70	TGR	D2	1/45	wt	1.2	5.5
112	33	1	33	1	0	M	M	ss	3	3	ⅢB	por	g	2	2	wt	0	0		6.15087	24.3228	78.9155	128.773	38.4606	81.1524	0.350483	0.112323		64	TGR	D2	8/32	wt	1.6	2.9
113	30	1	30	1	0	M	L	ss	3	2	ⅢA	por	b	2	2	wt	0	0		44.0623	14.7676	182.189	121.304	34.0768	2.60775	4.95936	5.05803		65	DGR	D1+β	3/26	wt	4	21.8
114	30	1	30	1	0	M	M	ss	3	3	ⅢB	por	g	2	0	wt	0	0		28.2114	19.9166	139.906	109.316	30.4619	2.08043	4.52259	12.7447		30	DGR	D2	11/18	wt	0.8	4.5
115	30	1	30	1	0	M	M	si	4b	2	ⅢC	tub2	b	3	3	wt	0	0		79.8033	5.28471	146.778	130.436	68.31	13.6863	8.52207	79.6828		66	TGR	D2	4/47	wt	0.8	1
116	25	0	5	0	1	F	M	se	4a	1	ⅢA	tub2	b	1	1	wt	1	0	lymph node	5.65059	33.0143	132.544	134.428	25.7733	51.1585	3.61102	9.35992		74	DGR	D2	2/42	wt	5	7.4
117	30	1	30	1	0	F	M	se	4a	0	ⅡB	por	g	0	1	wt	0	0		24.6836	1.77803	130.918	76.7568	26.3488	5.14107	0	0		38	DGR	D2	0/36	wt	1	31.9
118	27	1	27	1	0	M	L	se	4a	3	ⅢC	por	g	2	1	wt	0	0		30.3092	4.37991	99.8677	145.804	31.2946	5.69427	1.07464	18.5055		65	DGR	D2	8/52	wt	2	1
119	30	1	30	1	1	M	L	mp	2	2	ⅡB	tub2	g	1	2	wt	1	0		11.3425	10.1847	270.049	352.946	46.167	4.63003	17.1265	27.2318		77	TGR	D2	6/65	wt	13.5	1
120	28	1	28	1	0	M	U	se	4a	0	ⅡB	por	g	0	1	wt	0	0		11.8305	10.3595	120.441	113.152	7.37063	11.981	3.63443	32.8916		44	TGR	D2	0/45	wt	0.7	5.6
121	28	1	28	1	1	F	M	se	4a	3	ⅢC	por	g	2	2	wt	0	0		7.48902	12.0439	113.598	97.3918	38.7967	63.8521	7.43332	8.588		69	TGR	D1+β	16/82	wt	2	7.1
122	27	1	27	1	0	M	U	mp	2	2	ⅡB	tub2	b	3	2	wt	0	0		1.33465	1.59513	135.151	109.081	90.2665	2.14093	0	0.000828312		48	TGR	D2	4/28	wt	2.8	1
123	27	1	27	1	0	F	M	se	4a	0	ⅡB	por	g	0	1	wt	0	0		12.186	1.5863	123.44	122.552	33.9312	7.41064	2.4482	0.353673		58	DGR	D2	0/40	wt	2.3	4
124	26	1	26	1	0	F	U	se	4a	3	ⅢC	por	g	2	2	wt	0	0		51.025	1.82643	226.26	173.757	59.3054	13.1641	2.96435	0		51	TGR	D2	7/64	wt	1.6	20.6
125	27	1	27	1	0	F	U	se	4a	0	ⅡB	por	g	1	1	wt	0	0		5.71144	4.4802	88.5268	216.471	18.0516	13.1296	0.124607	2.73721		61	TGR	D2	0/32	wt	2.5	15.8
126	26	1	26	1	0	M	M	se	4a	1	ⅢA	muc	b	2	2	wt	0	1		31.9071	27.2722	170.308	172.607	56.1538	73.3586	25.7138	6.69371		51	DGR	D2	2/31	wt	1.5	54.2
127	27	1	14	0	0	M	U	se	4a	2	ⅢB	tub2	g	2	2	wt	0	0	lymph node	0.298881	1.57062	149.692	147.417	51.2522	18.3889	7.41597	45.1428		60	TGR	D2	4/41	wt	3.2	17.6
128	25	1	25	1	1	M	U	se	4a	1	ⅢA	por	b	2	2	wt	0	0		4.92884	15.8008	278.688	231.293	73.1381	25.1317	5.78194	48.2572		71	TGR	D2	1/45	wt	2.8	22.4
129	25	1	24	0	1	M	U	se	4a	3	ⅢC	tub1	b	2	3	wt	1	0	peritoneum	20.5593	53.7457	421.496	299.669	50.9153	71.3631	61.0694	78.0049		73	TGR	D1+β	7/31	wt	6.7	1
130	24	1	24	1	0	M	M	se	4a	1	ⅢA	por	g	2	3	wt	0	0		10.7684	14.0046	171.974	236.564	23.3372	45.3299	23.1672	31.9477		59	DGR	D2	1/52	wt	0.9	7.2
131	24	1	24	1	0	F	L	ss	3	2	ⅢA	por	b	3	2	wt	0	0		38.6561	4.38378	100.773	126.626	40.3245	11.56	0.0617737	5.97516		61	DGR	D2	6/26	wt	1.5	5.6
132	21	1	21	1	1	F	M	se	4a	0	ⅡB	por	g	1	0	wt	0	0		9.18231	16.3169	112.972	166.584	9.19372	11.4062	0.0142304	0.00626369		74	TGR	D1+α	0/20	wt	3.2	22
133	13	1	13	1	1	M	M	se	4a	0	ⅡB	por	b	2	2	wt	0	0		44.6204	5.60898	181.482	226.722	28.5453	10.4719	0	21.6018		72	DGR	D2	0/53	wt	1.1	3.7
134	21	1	21	1	0	F	M	se	4a	0	ⅡB	tub2	b	0	2	wt	0	0		2.45379	8.23834	119.239	199.728	9.71637	10.0788	4.9102	24.3115		65	PＰＧ	D1+α	0/42	wt	1.1	7.7
135	20	1	20	1	0	M	U	mp	2	1	ⅡA	por	a	1	3	wt	0	1		54.0856	6.28172	350.143	260.114	55.5024	7.78475	4.07906	25.9037		56	TGR	D2	1/73	wt	3.5	209
136	22	1	22	1	0	F	L	ss	3	3	ⅢB	por	b	3	3	wt	0	0		35.3734	1.71632	177.44	192.641	128.077	14.0907	0	0		61	DGR	D2	8/52	wt	0.5	2.7
137	20	1	20	1	1	F	M	se	4a	2	ⅢB	tub1	g	3	2	wt	0	0		45.3734	4.47043	187.689	82.3416	113.333	24.7336	0	25.0814		72	DGR	D2	4/113	wt	1	17.2
138	21	1	21	1	0	F	L	se	4a	1	ⅢA	por	g	2	1	wt	0	0		6.16969	8.75395	253.938	294.887	24.2964	38.9542	34.9136	22.5585		57	DGR	D2	2/47	wt	2.9	29.9
139	20	1	20	1	1	M	M	se	4a	0	ⅡB	por	g	1	1	wt	0	0		9.40024	3.11008	158.731	287.171	39.4503	47.4439	11.9571	46.4414		71	LADG	D2	0/71	wt	1.4	5.6
140	20	1	20	1	0	F	M	ss	3	3	ⅢB	por	g	3	0	wt	0	0		4.95235	4.94837	105.653	137.639	30.4459	48.6404	2.54083	23.4485		65	LADG	D1+β	14/18	wt	1.2	6
141	18	1	18	1	0	M	M	mp	2	3	ⅢA	por	b	2	2	wt	0	0		8.20743	37.5012	281.982	233.565	56.4876	62.1014	29.2934	22.0435		61	DGR	D2	7/49	wt	4.1	2.9
142	3	1	3	1	0	M	U	ss	3	1	ⅡB	por	g	1	1	wt	0	0		39.9332	19.1116	71.9911	173.756	34.3534	7.35118	0.350497	4.94024		30	TGR	D2	1/14	wt	0.6	8.1
143	17	1	17	1	0	F	M	se	4a	1	ⅢA	por	b	1	2	wt	0	0		14.8187	14.1263	207.66	259.791	5.11592	12.9763	12.5923	39.2706		51	TGR	D2	1/49	wt	0.6	7
144	14	1	14	1	0	M	U	se	4a	0	ⅡB	tub2	b	2	3	wt	1	0		18.9811	10.0351	127.333	175.011	33.7525	17.2602	0.0648242	32.4523		54	TGR	D2	0/35	wt	5.1	4.7
145	16	1	16	1	0	M	M	se	4a	1	ⅢA	por	g	1	1	wt	0	0		7.88609	9.73485	292.92	200.12	11.4342	13.6721	25.0902	29.2224		59	TGR	D2	2/70	wt	1.3	23.2
146	15	1	15	1	1	M	U	se	4a	1	ⅢA	tub1	b	2	3	wt	0	0		3.06852	8.2077	144	151.819	1.1068	30.0553	0.327273	1.33568		83	TGR	D2	1/46	wt	2.4	24.3
147	14	1	14	1	0	F	M	mp	2	3	ⅢA	por	b	3	2	wt	0	0		14.4002	0.677261	85.1343	49.0102	25.9197	0.435854	2.10489	0.095171		35	TGR	D2	7/43	wt	0.6	15.9
148	13	1	13	1	0	M	L	mp	2	1	ⅡA	pap	b	1	1	wt	0	0		15.194	171.299	33.0673	3.10697	67.8191	34.4013	0.0193652	0		66	DGR	D2	2/17	wt	2.1	9.8
149	12	1	12	1	0	M	U	se	4a	3	ⅢC	tub2	b	2	2	wt	0	0		50.5371	8.56918	196.997	209.356	42.9565	26.6664	16.2199	26.8961		54	TGR	D2	8/83	wt	1.7	4.3
150	12	1	12	1	1	M	M	se	4a	0	ⅡB	por	b	3	3	wt	1	0		47.6525	9.36212	215.434	209.654	72.4192	16.1955	0.858596	25.0287		67	TGR	D1+β	0/43	wt	5.4	8.9
151	12	1	12	1	0	M	M	mp	2	1	ⅡA	tub2	b	1	3	wt	0	0		0.379236	5.30891	59.0101	99.3543	43.1371	14.021	3.33165	18.8182		58	TGR	D2	1/92	wt	2.2	8.9
152	12	1	12	1	1	F	M	mp	2	1	ⅡA	por	b	3	1	wt	0	0		11.7658	0.488792	60.9471	52.9857	30.5102	6.97672	25.6666	28.3947		69	TGR	D1+β	2/53	wt	1.1	10
153	11	1	11	1	0	M	U	se	4a	1	ⅢA	tub2	g	2	2	wt	0	0		0.821941	7.80695	44.8574	68.6208	45.3415	74.1712	2.32867	1.062		65	TGR	D2	2/47	wt	4.4	26.4
154	10	1	10	1	1	F	U	se	4a	2	ⅢB	tub2	g	2	3	wt	0	0		43.649	11.2014	785.539	196.585	255.44	36.5498	483.42	46.9771		79	TGR	D2	5/46	wt	0.5	5
155	9	1	9	1	0	M	U	se	4a	0	ⅡB	por	a	0	2	wt	0	0		2.85567	6.44147	62.9783	68.0028	12.2068	35.4602	4.86693	12.7595		60	TGR	D2	0/33	wt	0.7	4.3
156	9	1	9	1	0	M	U	ss	3	3	ⅢB	por	b	1	1	wt	0	0		0.822752	4.50992	73.5477	91.4424	23.4087	5.43252	1.25671	4.44856		51	TGR	D2	10/38	wt	3.7	9.9
157	8	1	8	1	1	M	L	se	4a	2	ⅢB	por	b	1	3	wt	0	0		3.61856	8.28274	58.3803	53.7358	24.9748	29.93	3.02645	4.68255		73	DGR	D2	3/44	wt	2.6	2.6
158	8	1	8	1	0	M	U	ss	3	1	ⅡB	tub2	b	0	3	wt	0	0		4.47225	9.45094	60.3291	62.484	122.687	21.9949	0.158533	14.467		65	TGR	D1+β	1/24	wt	1.3	7.7
159	8	1	8	1	1	M	U	mp	2	2	ⅡB	por	b	1	2	wt	0	0		1.83556	14.9996	96.6681	161.435	73.974	15.4157	0.359155	3.90404		76	TGR	D2	5/35	wt	2.3	6.7
160	7	1	7	1	1	F	M	se	4a	1	ⅢA	por	g	1	1	wt	0	0		25.4609	14.5866	92.1695	73.5597	39.5194	17.9157	17.1125	28.9209		74	DGR	D2	1/32	wt	0.9	9
161	7	1	7	1	0	M	M	mp	2	1	ⅡA	tub2	b	1	2	wt	0	0		19.6655	8.72274	47.5607	64.2934	32.5533	22.0556	0.982201	12.5495		65	DGR	D2	1/29	wt	1.4	4.5
162	6	1	6	1	0	M	M	se	4a	0	ⅡB	sig	b	1	1	wt	0	0		1.00309	22.9837	48.1253	60.2931	30.165	45.6203	0.981057	3.08832		64	DGR	D2	0/34	wt	1.2	1
163	6	1	6	1	0	F	M	se	4a	1	ⅢA	por	g	1	0	wt	0	0		7.98645	7.459	64.3292	73.1111	35.7619	29.0311	0.0963174	5.12516		42	DGR	D2	1/37	wt	3.7	36.8
